# Supplementary material for: Synthesis and Investigations of the Antitumor Effects of First-Row Transition Metal(II) Complexes Supported by Two Fluorinated and Non-Fluorinated β-Diketonates
Source: Int J Mol Sci. 2024 Feb 7;25(4):2038. doi: 10.3390/ijms25042038 (PMC10889438; doi:10.3390/ijms25042038)
Supplement: Supplementary file 1 [file ijms-25-02038-s001.zip]

Archive with 1 entries (1 files):
- ijms-2854998-supplementary.pdf
